# Supplementary material for: Semi-Rational Design of L-Isoleucine Dioxygenase Generated Its Activity for Aromatic Amino Acid Hydroxylation
Source: Molecules. 2023 Apr 27;28(9):3750. doi: 10.3390/molecules28093750 (PMC10180240; doi:10.3390/molecules28093750)
Supplement: Supplementary file 1 [file molecules-28-03750-s001.zip]

Archive with 1 entries (1 files):
- molecules-2307388-supplementary.pdf
